# Supplementary material for: Synthesis and Anticancer Evaluation of Some Glycine Conjugated Hybrid Compounds Containing Coumarin, Thiophene and Quinazoline Moieties
Source: Pharmaceuticals (Basel). 2025 Oct 28;18(11):1627. doi: 10.3390/ph18111627 (PMC12654990; doi:10.3390/ph18111627)
Supplement: Supplementary file 1 [file pharmaceuticals-18-01627-s001.zip]

Archive with 2 entries (2 files):
- suplemantary new.pdf
- Supplementary_TableS1.pdf
